# Supplementary material for: In vitro Relative Fitness, in vivo Intestinal Colonization and Genomic Differences of Escherichia coli of ST131 Carrying blaCTX–M–15
Source: Front Microbiol. 2022 Feb 18;12:798473. doi: 10.3389/fmicb.2021.798473 (PMC8894762; doi:10.3389/fmicb.2021.798473)
Supplement: Supplementary file 1 [file Data_Sheet_1.xlsx]

## Sheet: low dose streptomycin
	day 0:inoculum			day 1			day 2			day 4			day 8			0	1	2	4	8
	a	b	average	a	b	average	a	b	average	a	b	average	a	b	average	CFU inoculum	cfu/mL day 1	cfu/mL day 2	cfu/mL day 4	cfu/mL day 8	cfu proportion day 0	cfu proportion day 1	cfu proportion day 2	cfu proportion day 4	cfu proportion day 8
cage 1 hvi 41	22	33	27.5	28	27	27.5	82	99	90.5	6	6	6	25	31	28	1375000	1375000	452500	300	1400	1.66667	3.4375	0.866029	1.71429	#DIV/0!
cage 1 Hvi138	19	14	16.5	6	10	8	68	141	104.5	7	0	3.5	0	0	0	825000	400000	522500	175	0
cage 3 Hvi41	22	33	27.5	20	32	26	21	22	21.5	15	19	17	4	3	3.5	1375000	130000	107500	85000	175	1.66667	3.46667	4.3	1.54545	#DIV/0!
cage 3 hvi138	19	14	16.5	14	1	7.5	7	3	5	9	13	11	0	0	0	825000	37500	25000	55000	0
cage5 Hvi31	22	23	22.5	12	22	17	13	15	14	20	14	17	5	2	3.5	1125000	85000	700000	8500	175	0.957447	1.30769	0.666667	34	1.75
cage 5 Hvi138	29	18	23.5	9	17	13	20	22	21	0	1	0.5	2	2	2	1175000	65000	1050000	250	100
cage 7 hvi31	22	23	22.5	70	50	60	57	54	55.5	45	47	46	12	5	8.5	1125000	3000000	2775000	27750	425	0.957447	1.33333	0.860465	0.860465	1
cage 7 hvi138	29	18	23.5	40	50	45	63	66	64.5	30	29	29.5	9	8	8.5	1175000	2250000	3225000	32250	425
cage 8 hvi31	22	23	22.5	12	17	14.5	63	50	56.5	18	16	17	43	48	45.5	1125000	725000	2825000	90000	2275	0.957447	29	5.38095	3.6	13
cage 8 hvi138	29	18	23.5	0	1	0.5	9	12	10.5	5	5	5	5	2	3.5	1175000	25000	525000	25000	175
cage10hvi39	26	23	24.5	89	101	95	43	42	42.5	34	24	29	2	0	1	1225000	4750000	21250000	1450000	50	1.68966	13.5714	2.83333	11.6	#DIV/0!
cage10 hvi138	11	18	14.5	5	9	7	6	24	15	2	3	2.5	0	0	0	725000	350000	7500000	125000	0
cage 11 hvi39	26	23	24.5	26	19	22.5	81	60	70.5	3	1	2	1	1	1	1225000	11250	35250	100	50	1.68966	2.36842	23.5	#DIV/0!	1
cage11 hvi138	11	18	14.5	8	11	9.5	6	0	3	0	0	0	2	0	1	725000	4750	1500	0	50

## Sheet: high dose streptomycin
	day 0:inoculum			day 1			day 2			day 4			day 8			0	1	2	4	8
	a	b	average	a	b	average	a	b	average	a	b	average	a	b	gnms 1	CFU inoculum	cfu/mL day 1	cfu/mL day 2	cfu/mL day 4	cfu/mL day 8	cfu proportion day 0	cfu proportion day 0	cfu proportion day 2	cfu proportion day 4	cfu proportion day 8
cage 1 hvi 41	20	30	25	21	26	23.5	4	2	3	6	6	6	59	58	58.5	1250000	11750000	15000000	3000000	2925000	0.561798	2.47368	0.0895522	1.66667	6.88235
cage 1 Hvi138	19	70	44.5	10	9	9.5	32	35	33.5	36	36	36	0	17	8.5	2225000	4750000	167500000	1800000	425000
cage 2 Hvi41	20	30	25	11	18	14.5	5	3	4	25	29	27	0	0	0	1250000	725000	200000	13500	0	0.561798	1.8125	0.347826	0.0190813	#DIV/0!
cage 2 hvi138	19	70	44.5	5	11	8	13	10	11.5	90	193	141.5	0	0	0	2225000	400000	575000	707500	0
cage 3 hvi 41	20	30	25	27	45	36	19	14	16.5	6	7	6.5	44	37	40.5	1250000	18000000	8250000	325000	20250	0.561798	9	33	1.08333	3.52174
cage 3 Hvi138	19	70	44.5	8	0	4	0	1	0.5	10	2	6	7	16	11.5	2225000	2000000	250000	300000	5750
cage 4 Hvi41	20	30	25	30	34	32	54	11	32.5	7		7	4	7	5.5	1250000	1600000	16250000	350000	27500	0.561798	12.8	9.28571	1.55556	0.314286
cage 4 hvi138	19	70	44.5	1	4	2.5	0	7	3.5	7	2	4.5	20	15	17.5	2225000	125000	1750000	225000	87500
cage5 Hvi31	4	6	5	28	33	30.5	28	29	28.5	22	24	23	40	45	42.5	2500000	1525000	14250000	115000	212500	0.0520833	5.08333	4.38462	2.70588	#DIV/0!
cage 5 Hvi138	96		96	6	6	6	6	7	6.5	9	8	8.5	0	0	0	48000000	300000	3250000	42500	0
cage 6 hvi31	4	6	5	30	29	29.5	31	24	27.5	14	15	14.5	26	23	24.5	2500000	1475000	13750000	1375000	12250	0.0520833	4.21429	#DIV/0!	#DIV/0!	16.3333
cage 6 hvi138	96		96	4	10	7	0	0	0	0	0	0	3	0	1.5	48000000	350000	0	0	750
cage 7 hvi31	4	6	5	50	50	50	21	22	21.5	6	8	7	21	25	23	2500000	25000000	10750000	1075000	11500	0.0520833	1.96078	#DIV/0!	#DIV/0!	2.55556
cage 7 hvi138	96		96	38	13	25.5	0	0	0	12		12	10	8	9	48000000	12750000	0	0	4500
cage 8 hvi31	4	6	5	55	51	53	5	3	4	36	1	18.5	6	5	5.5	2500000	2650000	2000000	1800000	275	0.0520833	6.625	0.571429	#DIV/0!	0.134146
cage 8 hvi138	96		96	7	9	8	7	7	7	0	0	0	40	42	41	48000000	400000	3500000	0	2050
cage9hvi39	16	18	17	47	51	49	60	39	49.5	5	5	5	28	24	26	850000	245000	2475000	25000	1300	0.693878	3.0625	6.1875	1.25	13
cage9 hvi138	30	19	24.5	12	20	16	0	16	8	4	4	4	4	0	2	1225000	80000	400000	20000	100
cage 10 hvi39	16	18	17	17	23	20	2	2	2	4	2	3	4	1	2.5	850000	10000	100000	150000	12500	0.693878	0.555556	0.166667	0.0348837	0.25
cage10 hvi138	30	19	24.5	30	42	36	11	13	12	86		86	10	10	10	1225000	18000	600000	4300000	50000
cage11hvi39	16	18	17	0	0	0	37	46	41.5	16	50	33	33	34	33.5	850000	0	20750000	1650000	16750	0.693878	0	5.92857	2.2	3.35
cage11 hvi138	30	19	24.5	1	1	1	6	8	7	8	22	15	10	10	10	1225000	50000	3500000	750000	5000
cage 12 hvi39	16	18	17	20	28	24	63	74	68.5	4		4	14	14	14	850000	12000	3425000	2000000	7000	0.693878	3.42857	137	1.33333	7
cage12 hvi138	30	19	24.5	11	3	7	1	0	0.5	3		3	4	0	2	1225000	3500	25000	1500000	1000
